# Supplementary material for: DNA methylation in newborns conceived by assisted reproductive technology
Source: Nat Commun. 2022 Apr 7;13:1896. doi: 10.1038/s41467-022-29540-w (PMC8989983; doi:10.1038/s41467-022-29540-w)
Supplement: Supplementary file 4 — Supplementary Data 1 [file 41467_2022_29540_MOESM4_ESM.xlsx]

## Sheet: Supplement Table 1
Supplementary Data 1. CpGs with significantly different DNA methylation (FDR < 0.01) between ART and naturally conceived newborns.
CpGa	Effect sizeb	sec	p Valued	FDRe	Bonferroni pf	Chromosome	Positiong	HGNCh	ENSIDi	OMIM_Idj
cg25707805	0.188386	0.0297589	2.44477e-10	2.8459e-06	0.000188391	1	113285387
cg18087477	0.134111	0.0217176	6.60624e-10	6.69825e-06	0.000509067	1	115397597	SYCP1	ENSG00000198765	602162
cg06422558	-0.193455	0.0320787	1.63332e-09	1.33895e-05	0.00125861	1	30464177
cg04143909	0.244937	0.0411551	2.656e-09	1.91278e-05	0.00204667	1	234367322	SLC35F3	ENSG00000183780
cg14576824	0.137401	0.0236581	6.33065e-09	3.90265e-05	0.00487831	1	213224402	RPS6KC2	ENSG00000136644	617518
cg12811953	0.267802	0.0463768	7.71942e-09	4.50642e-05	0.00594848	1	22111043	USP48	ENSG00000090686	617445
cg14611683	0.110611	0.0192917	9.8312e-09	5.4897e-05	0.00757578	1	45452580	EIF2B3	ENSG00000070785	606273
cg24185492	0.183955	0.032484	1.48799e-08	7.66699e-05	0.0114663	1	28099116	STX1	ENSG00000117758	606894
cg07635306	0.133713	0.0236151	1.49459e-08	7.66699e-05	0.0115171	1	213224393	RPS6KC1	ENSG00000136643	617517
cg00668034	0.245495	0.0437375	1.98949e-08	9.58173e-05	0.0153308	1	28098848	STX1	ENSG00000117758	606892
cg23445321	0.300795	0.0542607	2.96468e-08	0.000131296	0.0228454	1	234367493	SLC35F3	ENSG00000183780
cg00698771	0.319645	0.0578906	3.36046e-08	0.000147132	0.0258952	1	113285940
cg05708536	0.147193	0.0272597	6.67634e-08	0.000259179	0.0514469	1	113285118
cg00107241	0.0938098	0.017614	1.0047e-07	0.000350321	0.077421	1	29461070
cg04987755	0.13056	0.0248234	1.4441e-07	0.000469204	0.111281	1	115397599	SYCP1	ENSG00000198765	602162
cg26411822	0.168236	0.0326916	2.65887e-07	0.00074505	0.204889	1	28099013	STX1	ENSG00000117758	606893
cg09119043	0.192175	0.037525	3.03518e-07	0.000814937	0.233887	1	234367443	SLC35F3	ENSG00000183780
cg10315903	0.138321	0.0272609	3.89641e-07	0.000994223	0.300252	1	11323253	MTOR	ENSG00000198793	601231
cg22683036	0.227472	0.0456789	6.36467e-07	0.00145833	0.490452	1	63249209	ATG4C	ENSG00000125703	611339
cg04115969	0.100238	0.0202617	7.52988e-07	0.00167217	0.580242	1	115397449	SYCP1	ENSG00000198765	602162
cg12813768	0.281702	0.0578167	1.10289e-06	0.00220747	0.849874	1	115398123	SYCP1	ENSG00000198765	602162
cg00691240	-0.180609	0.0373362	1.31563e-06	0.00248697	1	1	52498502	TXNDC12	ENSG00000117862	609448
cg16604218	0.102986	0.0213263	1.37191e-06	0.0025761	1	1	45452605	EIF2B3	ENSG00000070785	606273
cg18396987	0.230962	0.0478356	1.37733e-06	0.0025761	1	1	115398073	SYCP1	ENSG00000198765	602162
cg24985030	0.0782733	0.0162345	1.42551e-06	0.00262061	1	1	115397411	SYCP1	ENSG00000198765	602162
cg23093692	0.165764	0.0346836	1.75895e-06	0.00311371	1	1	234367145	SLC35F3	ENSG00000183780
cg16672421	0.182086	0.0381127	1.77417e-06	0.00312849	1	1	229480001	CCSAP	ENSG00000154429	616762
cg24608182	0.0900039	0.0189306	1.99023e-06	0.00346194	1	1	149871937	BOLA1	ENSG00000178096	613181
cg12099459	0.106083	0.0224454	2.28709e-06	0.00387341	1	1	147826902
cg06366791	0.22325	0.0473021	2.36243e-06	0.00395834	1	1	63249213	ATG4C	ENSG00000125703	611339
cg04789346	-0.124791	0.0265019	2.49207e-06	0.00412979	1	1	245970891	SMYD3	ENSG00000185420	608783
cg25886523	-0.108945	0.0232908	2.90241e-06	0.00455719	1	1	50160070	AGBL4	ENSG00000186094	616476
cg24792360	0.0936092	0.0200251	2.9453e-06	0.00459304	1	1	24195143	FUCA1	ENSG00000179163	612280
cg24411043	-0.183964	0.0395123	3.22628e-06	0.00489768	1	1	161008297	TSTD1	ENSG00000215845	616041
cg00329300	-0.35966	0.077531	3.50245e-06	0.00522039	1	1	161008462	TSTD1	ENSG00000215845	616041
cg24850334	-0.0991878	0.0214372	3.71157e-06	0.0054271	1	1	218879437
cg17278038	0.104318	0.0228661	5.06366e-06	0.00696783	1	1	45452570	EIF2B3	ENSG00000070785	606273
cg00325531	0.375732	0.0828012	5.68554e-06	0.00774064	1	1	75591353
cg06307043	-0.150879	0.0336535	7.349e-06	0.00948582	1	1	237900047	RYR2	ENSG00000198626	180902
cg06940110	0.256031	0.0329256	7.48213e-15	5.76563e-10	5.76563e-09	2	118616430
cg08122831	0.194665	0.0265606	2.31699e-13	8.50211e-09	1.78544e-07	2	213697579
cg24213669	0.266102	0.0366892	4.08089e-13	1.20949e-08	3.14468e-07	2	118616576
cg27422857	0.321217	0.0468299	6.92301e-12	1.52422e-07	5.33478e-06	2	105853526
cg22762992	0.326079	0.0476617	7.83545e-12	1.67719e-07	6.03789e-06	2	118616377
cg22022881	0.342946	0.0502181	8.54287e-12	1.77919e-07	6.58301e-06	2	105853494
cg03288922	0.337405	0.0497053	1.13622e-11	2.30408e-07	8.75552e-06	2	118616237
cg19263433	0.175905	0.0267443	4.79056e-11	7.53375e-07	3.69154e-05	2	118618151
cg27329091	0.359407	0.0550312	6.53443e-11	9.68335e-07	5.03534e-05	2	213698049
cg25619440	0.255336	0.039357	8.71648e-11	1.26732e-06	6.7168e-05	2	118616155
cg26874229	0.189964	0.0305373	4.9491e-10	5.31152e-06	0.000381371	2	105853672
cg22878388	0.183331	0.0296686	6.43988e-10	6.61664e-06	0.000496248	2	105853796
cg20265528	0.24323	0.0396502	8.54843e-10	8.13247e-06	0.00065873	2	105853269
cg07643322	0.265427	0.0442598	2.00967e-09	1.55708e-05	0.00154862	2	118617841
cg23829273	0.180993	0.0308812	4.60183e-09	3.11062e-05	0.0035461	2	118617782
cg15138396	0.142222	0.0243232	5.00039e-09	3.29336e-05	0.00385323	2	26624450	DRC1	ENSG00000157856	615288
cg18192325	0.170827	0.029227	5.07066e-09	3.31134e-05	0.00390738	2	105854051
cg01343041	0.111992	0.020291	3.40362e-08	0.00014818	0.0262278	2	24397787	FAM228A	ENSG00000186453
cg19095317	0.199428	0.0361605	3.48657e-08	0.000150938	0.026867	2	118617770
cg20050113	0.0836584	0.0153238	4.77827e-08	0.000195855	0.0368207	2	103236861	SLC9A2	ENSG00000115616	600530
cg00046336	0.195046	0.0358957	5.52047e-08	0.000222722	0.04254	2	118617230
cg13372293	0.246337	0.0453472	5.56493e-08	0.000223347	0.0428826	2	203878778	NBEAL1	ENSG00000144426	609816
cg24062763	0.169599	0.0315589	7.69872e-08	0.000289392	0.0593253	2	39470750
cg09834706	0.1699	0.0317309	8.58318e-08	0.000309069	0.0661408	2	39470743
cg00637745	0.531742	0.0998901	1.01919e-07	0.000352184	0.078537	2	121497334	GLI2	ENSG00000074047	165230
cg20140363	0.162792	0.031055	1.58804e-07	0.000498678	0.122372	2	26624458	DRC1	ENSG00000157856	615288
cg22545206	0.166839	0.0327113	3.39052e-07	0.000891702	0.261269	2	118617499
cg26494138	0.127337	0.0251798	4.25629e-07	0.00106488	0.327984	2	39472684
cg18499001	-0.118751	0.0234986	4.33703e-07	0.00107808	0.334206	2	42068506
cg01583753	0.145242	0.0291373	6.20445e-07	0.00143576	0.478107	2	39470725
cg08569850	0.0830545	0.0168399	8.13892e-07	0.00176172	0.627174	2	118618054
cg27343456	0.123904	0.0252405	9.15714e-07	0.00190526	0.705637	2	39471182
cg04850045	0.234431	0.0477955	9.34845e-07	0.00193131	0.720379	2	105853200
cg03400443	-0.326163	0.066811	1.05083e-06	0.00212535	0.809758	2	74347616
cg20219891	0.363809	0.0748613	1.1752e-06	0.00232203	0.905591	2	121496875	GLI2	ENSG00000074047	165230
cg13321077	-0.165792	0.0341595	1.21326e-06	0.0023911	0.934918	2	220196755	RESP18	ENSG00000182698	612721
cg07875335	0.18829	0.0388926	1.29011e-06	0.00246287	0.994143	2	48844728	GTF2A1L:STON1-GTF2A1L	ENSG00000068781	605357
cg06482857	0.0758972	0.0159807	2.04124e-06	0.0035268	1	2	24397819	FAM228A	ENSG00000186453
cg02369725	0.100221	0.0211234	2.0897e-06	0.0035944	1	2	178936951	PDE11A	ENSG00000128655	604961
cg05403241	0.091221	0.0193281	2.36292e-06	0.00395834	1	2	121776604
cg07133097	0.230073	0.0491365	2.83636e-06	0.004488	1	2	121497538	GLI2	ENSG00000074047	165230
cg19257464	0.164687	0.0353659	3.21372e-06	0.00489768	1	2	131009324
cg00310410	0.124826	0.0268717	3.39654e-06	0.00509207	1	2	105852798
cg13872898	0.264325	0.057045	3.59335e-06	0.00531476	1	2	121498194	GLI2	ENSG00000074047	165230
cg21790715	0.0894139	0.0193069	3.63549e-06	0.00533611	1	2	121776314
cg01310365	0.169842	0.0369069	4.18613e-06	0.00597366	1	2	99438540	CRACDL	ENSG00000196872
cg12302982	0.146585	0.0320462	4.7809e-06	0.00667408	1	2	39471028
cg05986623	-0.125877	0.0277086	5.54859e-06	0.00756755	1	2	224462651	SCG2	ENSG00000171951	118930
cg00643897	-0.102814	0.0227081	5.96445e-06	0.00800718	1	2	30142677	ALK	ENSG00000171094	105590
cg00281837	0.0808235	0.0179601	6.78987e-06	0.00888316	1	2	231855218
cg01414185	-0.103702	0.0231474	7.46187e-06	0.0095975	1	2	177017449	HOXD4	ENSG00000170166	142981
cg21778743	0.151122	0.0337936	7.75198e-06	0.00987366	1	2	24397871	FAM228A	ENSG00000186453
cg00457450	0.236932	0.0432062	4.16411e-08	0.00017386	0.0320881	3	15107267	MRPS25	ENSG00000131368	611987
cg00662963	0.0647396	0.0122831	1.35971e-07	0.000447765	0.104777	3	138739722	PRR23B	ENSG00000184814
cg00172799	0.115685	0.022171	1.81001e-07	0.000551292	0.139477	3	138724564	PRR23A	ENSG00000206260
cg26188543	0.178852	0.0351729	3.67726e-07	0.000950888	0.283365	3	148664839
cg20894410	0.134625	0.0277694	1.24731e-06	0.00243949	0.96116	3	131222106	MRPL3	ENSG00000114686	607118
cg02605996	0.124598	0.0258444	1.42788e-06	0.00262061	1	3	148664754
cg02523270	-0.134494	0.0280997	1.6987e-06	0.00302307	1	3	193987651
cg22698904	0.151289	0.0321405	2.51227e-06	0.00413713	1	3	35680387
cg02959725	0.172993	0.0367872	2.56957e-06	0.00420389	1	3	148664701
cg01926813	0.139666	0.0299288	3.06196e-06	0.00472846	1	3	138725204	PRR23A	ENSG00000206260
cg20758219	0.152014	0.0332456	4.82033e-06	0.00670483	1	3	138738597	PRR23B	ENSG00000184814
cg20745987	0.135626	0.0226511	2.12945e-09	1.59313e-05	0.00164092	4	155702760	RBM46	ENSG00000151962
cg11849735	0.268662	0.0468939	1.00938e-08	5.59579e-05	0.00777814	4	155703170	RBM46	ENSG00000151962
cg00137234	0.244999	0.0437097	2.08094e-08	9.83768e-05	0.0160354	4	155703138	RBM46	ENSG00000151962
cg26413432	0.289738	0.0518543	2.30299e-08	0.000105009	0.0177465	4	155702351	RBM46	ENSG00000151962
cg05914674	0.117259	0.0215091	4.99176e-08	0.000203523	0.0384658	4	155703070	RBM46	ENSG00000151962
cg01289218	0.160362	0.0299439	8.53566e-08	0.000308801	0.0657746	4	155702636	RBM46	ENSG00000151962
cg23483495	0.0958029	0.0182355	1.49107e-07	0.000476764	0.1149	4	155702533	RBM46	ENSG00000151962
cg17469265	0.15757	0.0300552	1.58252e-07	0.000498678	0.121947	4	39183353	WDR19	ENSG00000157796	608151
cg24324190	-0.123115	0.0243685	4.36679e-07	0.00107852	0.336499	4	147631269	TTC29	ENSG00000137473
cg17069313	-0.160047	0.0317395	4.59412e-07	0.00112386	0.354016	4	185018478	ENPP6	ENSG00000164303	616983
cg24108464	-0.108922	0.0217895	5.76884e-07	0.00136362	0.444539	4	101425395	EMCN	ENSG00000164035	608350
cg12742137	-0.126583	0.0254213	6.37772e-07	0.00145833	0.491458	4	16403621
cg23750206	-0.159614	0.0322936	7.709e-07	0.00170642	0.594045	4	7878384	AFAP1	ENSG00000196526	608252
cg21734880	0.134996	0.0274495	8.74475e-07	0.00185126	0.673859	4	103941265	SLC9B1	ENSG00000164037	611527
cg27038439	-0.100201	0.0204112	9.1488e-07	0.00190526	0.704994	4	4864320	MSX1	ENSG00000163132	142983
cg15487791	0.125841	0.0258888	1.16891e-06	0.00231729	0.900743	4	26585040	TBC1D19	ENSG00000109680
cg26260408	0.0724781	0.0149565	1.26026e-06	0.00244471	0.971136	4	53727979	RASL11B	ENSG00000128045	612404
cg00517787	-0.103564	0.0214026	1.30581e-06	0.00248455	1	4	154713235
cg17898329	-0.117651	0.0244039	1.42834e-06	0.00262061	1	4	154713496
cg01827861	0.127189	0.0266373	1.7985e-06	0.00316415	1	4	155702582	RBM46	ENSG00000151962
cg02847897	0.192034	0.0424802	6.16762e-06	0.00823689	1	4	88142275	KLHL8	ENSG00000145332	611967
cg23880736	0.108854	0.0240874	6.2092e-06	0.00827807	1	4	582172
cg22599477	0.260336	0.0577158	6.46267e-06	0.00852747	1	4	25507245
cg09362608	0.134074	0.029746	6.5656e-06	0.00861901	1	4	6659805
cg15477247	-0.20916	0.0339538	7.26795e-10	7.08934e-06	0.000560058	5	176046144	SNCB	ENSG00000074317	602569
cg11861905	-0.151259	0.0246724	8.74997e-10	8.22269e-06	0.000674261	5	176045983	SNCB	ENSG00000074317	602569
cg08590939	0.26864	0.043852	9.00868e-10	8.36381e-06	0.000694196	5	41869963	OXCT1	ENSG00000083720	601424
cg08337341	0.172147	0.0286521	1.87609e-09	1.52177e-05	0.00144569	5	42924013
cg24833819	0.116792	0.0194532	1.92839e-09	1.53798e-05	0.00148599	5	42924552
cg04160343	0.190309	0.0317018	1.93598e-09	1.53798e-05	0.00149184	5	140763700
cg03258975	0.133987	0.0224606	2.44023e-09	1.79086e-05	0.00188041	5	42923833
cg15727287	-0.242823	0.04262	1.21658e-08	6.60197e-05	0.0093748	5	176046980	SNCB	ENSG00000074317	602569
cg08637322	0.169882	0.0301451	1.74582e-08	8.79286e-05	0.0134531	5	41869957	OXCT1	ENSG00000083720	601424
cg01550017	0.223257	0.0396657	1.81829e-08	9.03968e-05	0.0140115	5	42924215
cg20970845	0.147312	0.0263955	2.39208e-08	0.00010843	0.018433	5	140241088
cg27567430	-0.152347	0.0281958	6.54639e-08	0.000256069	0.0504455	5	176047151	SNCB	ENSG00000074317	602569
cg00524247	0.0896279	0.0168743	1.08722e-07	0.000372355	0.0837799	5	140784398
cg00998784	-0.179888	0.0343663	1.65503e-07	0.000514252	0.127534	5	176046902	SNCB	ENSG00000074317	602569
cg26624732	0.203313	0.0391056	2.00275e-07	0.000600502	0.154329	5	70746330
cg08835099	-0.282335	0.0547946	2.56898e-07	0.000727801	0.197962	5	140198665
cg26083777	-0.157561	0.0307152	2.90127e-07	0.000788033	0.223568	5	98656475
cg01077554	0.107955	0.0210619	2.96614e-07	0.000799183	0.228566	5	157117443
cg26353287	0.221693	0.0439114	4.44931e-07	0.00109539	0.342857	5	42954090
cg09417514	0.204501	0.0408638	5.6025e-07	0.00133849	0.431721	5	157117395
cg07752120	0.234506	0.0471783	6.67349e-07	0.0015125	0.51425	5	70746259
cg11206167	0.140838	0.0284586	7.46441e-07	0.00166724	0.575197	5	42924367
cg22637837	0.118154	0.0238799	7.50394e-07	0.00167122	0.578243	5	140730092
cg20960405	-0.304713	0.0619693	8.78114e-07	0.00185387	0.676662	5	176047485	SNCB	ENSG00000074317	602569
cg18232861	0.148536	0.030552	1.16359e-06	0.00231692	0.896646	5	132155555
cg16574737	0.156136	0.0321222	1.16979e-06	0.00231729	0.901426	5	140730469
cg24633027	0.165315	0.0343626	1.50265e-06	0.00272681	1	5	140754314
cg02715006	0.0757011	0.0158404	1.76175e-06	0.00311371	1	5	140803130
cg01454595	0.180997	0.0387134	2.93532e-06	0.00459304	1	5	140768431
cg08814380	-0.0972628	0.0208441	3.06828e-06	0.00472875	1	5	122041371	LOC102467224
cg19101127	0.0925742	0.0200919	4.07448e-06	0.00584681	1	5	112196697	SRP19	ENSG00000153037	182175
cg23614852	0.0992882	0.0216234	4.39634e-06	0.00623897	1	5	140769482
cg00798403	0.226476	0.0500197	5.9619e-06	0.00800718	1	5	140719342
cg10279314	0.483707	0.0473991	1.88363e-24	1.4515e-18	1.4515e-18	6	27185896
cg09395805	0.508331	0.0519071	1.20547e-22	4.64459e-17	9.28918e-17	6	27186076
cg07555084	0.457983	0.0497632	3.47315e-20	8.92121e-15	2.67636e-14	6	27186199
cg11473117	0.387579	0.0448671	5.70178e-18	1.09843e-12	4.39371e-12	6	27177588
cg09817162	0.538984	0.0629828	1.15206e-17	1.77552e-12	8.87762e-12	6	27185676
cg22497095	0.280275	0.0351186	1.45367e-15	1.40022e-10	1.12017e-09	6	28601375
cg26865747	0.432684	0.0558798	9.70119e-15	6.59365e-10	7.4756e-09	6	28601377
cg13565129	0.303773	0.0401645	3.93218e-14	2.16434e-09	3.03008e-08	6	28601419
cg06667732	0.167746	0.0225104	9.19691e-14	4.42938e-09	7.08701e-08	6	27390647
cg26077005	0.17737	0.023844	1.01615e-13	4.60607e-09	7.83032e-08	6	27236793
cg03759229	0.215633	0.0292017	1.53326e-13	6.56394e-09	1.18151e-07	6	28601417
cg07017437	0.304739	0.0413977	1.82191e-13	7.38913e-09	1.40394e-07	6	28601271
cg14654363	0.279373	0.0380879	2.21794e-13	8.50211e-09	1.70912e-07	6	28601443
cg27535677	0.340369	0.0465208	2.5454e-13	8.52804e-09	1.96145e-07	6	28601365
cg12763978	0.322988	0.0442363	2.84747e-13	9.08051e-09	2.19422e-07	6	28601519
cg22572476	0.31388	0.0430159	2.94598e-13	9.08051e-09	2.27013e-07	6	28601324
cg00990380	0.221836	0.0322991	6.50254e-12	1.47376e-07	5.01077e-06	6	28601477
cg09490294	0.133482	0.0199264	2.10202e-11	3.76695e-07	1.61979e-05	6	28602513
cg25653641	0.324052	0.0490713	4.01e-11	6.4376e-07	3.09005e-05	6	28601312
cg16218241	0.165394	0.0256566	1.1449e-10	1.57543e-06	8.82244e-05	6	90597591
cg06678577	0.252659	0.0396101	1.78644e-10	2.22033e-06	0.000137661	6	27236622
cg16927164	0.329537	0.0543934	1.37478e-09	1.19032e-05	0.00105939	6	27271440
cg04648334	0.147803	0.0244056	1.39449e-09	1.19397e-05	0.00107457	6	27236866
cg02964065	0.181272	0.0309638	4.78949e-09	3.20932e-05	0.00369072	6	32729545	HLA-DQB2	ENSG00000232629	615161
cg03926206	0.124604	0.0212956	4.88125e-09	3.24261e-05	0.00376143	6	32729358	HLA-DQB2	ENSG00000232629	615161
cg02602007	-0.210497	0.036056	5.28084e-09	3.39112e-05	0.00406934	6	168226064	AFDN-DT	ENSG00000198221
cg21148531	0.232861	0.0402806	7.42724e-09	4.40256e-05	0.00572333	6	106774172	ATG5	ENSG00000057663	604261
cg12024822	0.121704	0.021252	1.02397e-08	5.63614e-05	0.0078906	6	90597394
cg18026055	0.198203	0.0348139	1.24669e-08	6.71803e-05	0.00960678	6	32729596	HLA-DQB2	ENSG00000232629	615161
cg14951955	0.147194	0.026	1.50238e-08	7.66699e-05	0.0115772	6	106773949	ATG5	ENSG00000057663	604261
cg14441480	0.109202	0.0196138	2.58287e-08	0.000116393	0.0199032	6	32729500	HLA-DQB2	ENSG00000232629	615161
cg26533311	0.228286	0.0411398	2.8724e-08	0.000127944	0.0221343	6	27206911
cg15255946	0.180953	0.0326589	3.01303e-08	0.000132674	0.023218	6	32729563	HLA-DQB2	ENSG00000232629	615161
cg06506352	0.171462	0.0313917	4.70764e-08	0.000193992	0.0362764	6	7468781
cg09739413	0.154618	0.0285397	6.03885e-08	0.000238639	0.0465345	6	32729498	HLA-DQB2	ENSG00000232629	615161
cg21457401	-0.242491	0.0449122	6.69318e-08	0.000259179	0.0515767	6	160241519	PNLDC1	ENSG00000146453
cg17475271	0.139058	0.0259005	7.91966e-08	0.000296251	0.0610278	6	32729741	HLA-DQB2	ENSG00000232629	615161
cg23770887	0.155836	0.0292071	9.52658e-08	0.000333684	0.0734105	6	117995812	NUS1	ENSG00000153989	610463
cg00271210	-0.124637	0.0234699	1.09327e-07	0.000372771	0.0842462	6	167070053	RPS6KA2	ENSG00000071242	601685
cg03197101	-0.200913	0.0380807	1.32048e-07	0.000438597	0.101755	6	160241521	PNLDC1	ENSG00000146453
cg07107628	0.178048	0.0341136	1.79632e-07	0.000549292	0.138422	6	27210934
cg17962638	0.0806498	0.0155323	2.07603e-07	0.000617668	0.159976	6	90597340
cg10714510	0.190878	0.0368135	2.16034e-07	0.000632091	0.166473	6	32729465	HLA-DQB2	ENSG00000232629	615161
cg15829665	-0.182661	0.0356095	2.9043e-07	0.000788033	0.223801	6	160241556	PNLDC1	ENSG00000146453
cg13142134	0.140508	0.0275329	3.33797e-07	0.000880887	0.257219	6	42695332
cg27341636	0.15727	0.030925	3.66585e-07	0.000950888	0.282485	6	27236324
cg20527666	0.118167	0.0232482	3.71796e-07	0.000958197	0.286501	6	28953824
cg12492942	0.143935	0.0283568	3.85771e-07	0.0009909	0.29727	6	27510966
cg20379725	0.224751	0.0443484	4.02351e-07	0.00101654	0.310046	6	28602543
cg02055264	0.140817	0.0279956	4.9051e-07	0.00118489	0.37798	6	27210913
cg26838058	0.157485	0.0314928	5.7128e-07	0.00135452	0.440221	6	117924280	GOPC	ENSG00000047932	606845
cg26090062	0.171741	0.0344124	6.01694e-07	0.00141359	0.463657	6	27236425
cg13886789	-0.138635	0.0279361	6.95667e-07	0.00156746	0.536071	6	84415074	SNAP91	ENSG00000065609	607923
cg18144547	0.125065	0.0253473	8.05425e-07	0.00175325	0.620649	6	28611930
cg03850936	0.22577	0.0458771	8.60171e-07	0.00183926	0.662836	6	168216524
cg27131008	-0.147511	0.030019	8.92755e-07	0.00186941	0.687945	6	160030530
cg14785647	-0.0979924	0.0199634	9.17289e-07	0.00190526	0.70685	6	136312338	PDE7B	ENSG00000171408	604645
cg01271726	0.19734	0.0402174	9.25585e-07	0.00191732	0.713243	6	26323586
cg25136631	0.162592	0.0332071	9.76599e-07	0.00200147	0.752553	6	32729105	HLA-DQB2	ENSG00000232629	615161
cg27268520	0.328155	0.0670597	9.90683e-07	0.00201426	0.763406	6	27198236
cg12078155	0.177945	0.0366991	1.24247e-06	0.0024362	0.957428	6	27259121
cg02781410	0.209013	0.0431298	1.25882e-06	0.00244471	0.970032	6	27302893
cg26694437	0.126533	0.0262097	1.38114e-06	0.00257698	1	6	27390845
cg09961397	0.187882	0.0390161	1.46822e-06	0.00267468	1	6	70991205	COL9A1	ENSG00000112280	120210
cg27247736	-0.207315	0.0431735	1.57161e-06	0.00282877	1	6	160241105	PNLDC1	ENSG00000146453
cg03350138	0.173365	0.0361905	1.66479e-06	0.00297521	1	6	28446794
cg07841905	0.169177	0.0356193	2.03839e-06	0.0035268	1	6	27521450
cg25439883	0.15419	0.0325815	2.21857e-06	0.00377761	1	6	26323563
cg25325512	-0.170733	0.0361514	2.3271e-06	0.00392391	1	6	37142220	PIM1	ENSG00000137193	164960
cg10132767	0.133009	0.0281857	2.36984e-06	0.00396131	1	6	168216661
cg08644573	0.191103	0.0405829	2.48985e-06	0.00412979	1	6	26575927
cg05989533	0.214483	0.0455582	2.50308e-06	0.00413713	1	6	28710579
cg15922705	0.235109	0.0506789	3.49771e-06	0.00522039	1	6	70991156	COL9A1	ENSG00000112280	120210
cg17481235	-0.279103	0.0603604	3.76527e-06	0.00548481	1	6	160241360	PNLDC1	ENSG00000146453
cg18288532	0.118402	0.0257413	4.23119e-06	0.0060268	1	6	90597356
cg02270518	0.10963	0.0239905	4.88351e-06	0.00676828	1	6	29404728
cg06771188	0.154489	0.0338582	5.04721e-06	0.00695762	1	6	27521477
cg23250574	0.131703	0.0290418	5.76148e-06	0.0078164	1	6	28661310
cg08985785	0.120232	0.026515	5.77451e-06	0.00782031	1	6	39196340	KCNK5	ENSG00000164626	603493
cg21139325	0.129497	0.0285808	5.87269e-06	0.00792542	1	6	32729470	HLA-DQB2	ENSG00000232629	615161
cg09171621	0.284847	0.0630818	6.31638e-06	0.00836308	1	6	27569367
cg18842300	0.0908462	0.0201535	6.55265e-06	0.00861669	1	6	9399598
cg21903646	0.197697	0.0439283	6.78111e-06	0.00888316	1	6	28447115
cg14255617	0.204978	0.0456326	7.05808e-06	0.00918726	1	6	32729118	HLA-DQB2	ENSG00000232629	615161
cg03122674	-0.244383	0.0352798	4.29863e-12	1.03515e-07	3.31246e-06	7	56515752	LOC650226
cg07286216	-0.334223	0.0485704	5.93485e-12	1.38585e-07	4.57331e-06	7	56515846	LOC650226
cg01587386	0.287483	0.0447887	1.37498e-10	1.85885e-06	0.000105954	7	65970924
cg17328716	-0.164064	0.0256469	1.58438e-10	2.03484e-06	0.00012209	7	56516243	LOC650226
cg01922095	-0.197269	0.0317138	4.96284e-10	5.31152e-06	0.000382429	7	56516309	LOC650226
cg03829739	-0.263128	0.0424708	5.8098e-10	6.04993e-06	0.000447695	7	56515510	LOC650226
cg26262573	-0.204439	0.0332471	7.79377e-10	7.50721e-06	0.000600577	7	56516129	LOC650226
cg18557149	-0.188157	0.0316593	2.79519e-09	1.99439e-05	0.00215394	7	56515666	LOC650226
cg19155391	-0.285956	0.0481796	2.93469e-09	2.07471e-05	0.00226143	7	63505768	ZNF727	ENSG00000214652
cg21733531	-0.18135	0.0313643	7.37977e-09	4.40256e-05	0.00568675	7	63560711
cg15949805	-0.228163	0.0395932	8.27927e-09	4.79691e-05	0.00637989	7	63505714	ZNF727	ENSG00000214652
cg24975986	-0.354099	0.0615268	8.65386e-09	4.97653e-05	0.00666855	7	63505791	ZNF727	ENSG00000214652
cg01760756	-0.330609	0.0586041	1.68665e-08	8.5507e-05	0.0129971	7	63506261	ZNF727	ENSG00000214652
cg13947469	-0.30482	0.0541158	1.77375e-08	8.87551e-05	0.0136683	7	63505871	ZNF727	ENSG00000214652
cg01176516	-0.277718	0.0495597	2.0981e-08	9.85835e-05	0.0161677	7	63506148	ZNF727	ENSG00000214652
cg12829142	-0.211684	0.0384412	3.6562e-08	0.000156523	0.0281741	7	23529999	RPS2P32	ENSG00000232818
cg22695986	-0.317659	0.0577453	3.77557e-08	0.000159857	0.029094	7	63386815
cg03841655	-0.152997	0.0283856	7.04756e-08	0.000268849	0.0543075	7	23530299	RPS2P32	ENSG00000232818
cg18313661	-0.129785	0.0241075	7.30205e-08	0.000275826	0.0562685	7	63560590
cg10872641	0.146469	0.0272953	8.04659e-08	0.000299545	0.0620059	7	91510597	MTERF	ENSG00000127989	602318
cg09669835	0.187049	0.03513	1.01238e-07	0.000351407	0.0780123	7	91510500	MTERF	ENSG00000127989	602318
cg13578160	0.243832	0.0461825	1.2937e-07	0.000433437	0.0996906	7	72813978
cg11002686	0.143909	0.0273649	1.44916e-07	0.000469204	0.111671	7	55412682
cg15073666	-0.12077	0.0229747	1.46703e-07	0.000472906	0.113048	7	56551007
cg16562776	-0.114884	0.0219178	1.59197e-07	0.000498678	0.122675	7	56606401
cg18834058	-0.147241	0.0286487	2.75452e-07	0.000763524	0.21226	7	4832174
cg00913283	-0.141936	0.027845	3.44394e-07	0.000902671	0.265385	7	4832340
cg10742917	-0.229165	0.0455024	4.74542e-07	0.0011572	0.365675	7	56242801
cg01849085	-0.270044	0.0542252	6.35674e-07	0.00145833	0.489842	7	63505811	ZNF727	ENSG00000214652
cg03124146	-0.227444	0.0460296	7.76185e-07	0.00170642	0.598117	7	63361127
cg03678035	0.0789704	0.0160099	8.11415e-07	0.00176131	0.625265	7	72813946
cg01193368	-0.121909	0.0247611	8.50511e-07	0.0018307	0.655392	7	56855195
cg16803520	-0.210489	0.0428248	8.87255e-07	0.00186422	0.683707	7	64030739
cg26714632	-0.111991	0.022854	9.57081e-07	0.0019667	0.737513	7	134145324	AKR1B1	ENSG00000085662	103880
cg00287096	-0.113607	0.0232132	9.8765e-07	0.00201341	0.761069	7	63642709
cg10229514	-0.0882672	0.0180931	1.0689e-06	0.00215623	0.82368	7	134104798
cg26916862	-0.183997	0.0379661	1.25758e-06	0.00244471	0.96907	7	63361617
cg17642796	0.0602654	0.0124816	1.37673e-06	0.0025761	1	7	72813894
cg18271789	-0.199417	0.0413303	1.40038e-06	0.00259402	1	7	4832112
cg04536844	-0.0917903	0.0190225	1.3976e-06	0.00259402	1	7	155724260
cg06561325	0.167597	0.0347456	1.41032e-06	0.00260617	1	7	135242195	NUP205	ENSG00000155561	614352
cg11536851	-0.134672	0.0280271	1.547e-06	0.00279179	1	7	4832359
cg26067518	-0.223208	0.0465988	1.66794e-06	0.00297521	1	7	63386226
cg09424415	-0.0533013	0.0113693	2.75648e-06	0.00441602	1	7	23530240	RPS2P32	ENSG00000232818
cg05637352	0.114331	0.0244013	2.79355e-06	0.00445529	1	7	93634406	BET1	ENSG00000105829	605456
cg24828620	0.249882	0.0536537	3.20379e-06	0.00489768	1	7	50132903	ZPBP	ENSG00000042813	608498
cg20067334	-0.237109	0.0514331	4.02569e-06	0.00579537	1	7	63387147
cg24398379	-0.127856	0.0279432	4.74914e-06	0.00664178	1	7	56516076	LOC650226
cg23316599	-0.099091	0.0217685	5.31283e-06	0.00727175	1	7	57271379
cg23111338	0.150683	0.0332532	5.85969e-06	0.00792175	1	7	50518573	FIGNL1	ENSG00000132436	615383
cg20347139	-0.110728	0.0246398	6.99445e-06	0.00911984	1	7	56605835
cg02052758	0.126387	0.0281653	7.21188e-06	0.00935585	1	7	55430948
cg26696526	0.0842387	0.0188043	7.47288e-06	0.0095975	1	7	12726099	ARL4A	ENSG00000122644	604786
cg08415582	0.148027	0.0222562	2.90989e-11	4.77089e-07	2.24232e-05	8	57030523
cg14540594	0.133479	0.0208772	1.62087e-10	2.04758e-06	0.000124902	8	144790397	CCDC166	ENSG00000255181
cg00580965	-0.281734	0.0457148	7.14377e-10	7.05755e-06	0.000550489	8	144822283
cg03371609	0.195432	0.0321812	1.25651e-09	1.12588e-05	0.000968253	8	52322171	PXDNL	ENSG00000147485	615904
cg11205981	0.167095	0.0280199	2.46988e-09	1.79552e-05	0.00190325	8	144790410	CCDC166	ENSG00000255181
cg00269553	0.264057	0.0448364	3.87767e-09	2.66793e-05	0.00298808	8	52321814	PXDNL	ENSG00000147485	615904
cg21429107	0.130125	0.0222687	5.11432e-09	3.31178e-05	0.00394102	8	144790317	CCDC166	ENSG00000255181
cg20073313	0.1941	0.0338281	9.58975e-09	5.39396e-05	0.00738973	8	52322009	PXDNL	ENSG00000147485	615904
cg08435853	0.163644	0.0292486	2.20688e-08	0.000102445	0.0170059	8	144790729	CCDC166	ENSG00000255181
cg16530595	0.394228	0.0716541	3.75901e-08	0.000159857	0.0289664	8	144788492
cg08750432	0.104098	0.0190254	4.46215e-08	0.000184864	0.0343847	8	48676092
cg00819990	0.150733	0.0284025	1.11419e-07	0.000378229	0.0858581	8	66549125
cg05003908	0.159028	0.0301295	1.30485e-07	0.000435282	0.10055	8	144789164	CCDC166	ENSG00000255181
cg09754549	0.160439	0.0305678	1.53246e-07	0.000486897	0.118089	8	144790656	CCDC166	ENSG00000255181
cg20236484	0.296903	0.0568671	1.77961e-07	0.000548538	0.137135	8	95487561	RAD54B	ENSG00000197275	604289
cg13372743	0.187509	0.0361492	2.13619e-07	0.00062829	0.164612	8	52322134	PXDNL	ENSG00000147485	615904
cg15634698	0.134184	0.0259081	2.22806e-07	0.000643037	0.171691	8	43131656
cg24063962	0.103723	0.0200841	2.41165e-07	0.00068829	0.185838	8	144790395	CCDC166	ENSG00000255181
cg09827350	0.173916	0.0344576	4.48194e-07	0.00109991	0.345372	8	144788806
cg11388673	-0.202291	0.040934	7.73753e-07	0.00170642	0.596243	8	144371779
cg27057652	0.181544	0.03715	1.02498e-06	0.00207851	0.789834	8	52322137	PXDNL	ENSG00000147485	615904
cg18041277	0.207823	0.0426262	1.08544e-06	0.00218388	0.836425	8	57030824
cg25327343	0.0672434	0.0138824	1.27387e-06	0.00244795	0.981627	8	120221797	MAL2	ENSG00000147676	609684
cg05077122	0.143224	0.0295736	1.27918e-06	0.00245203	0.985717	8	27737078	SCARA5	ENSG00000168079	611306
cg06534901	0.254349	0.0541073	2.59114e-06	0.00421245	1	8	52321553	PXDNL	ENSG00000147485	615904
cg16864803	-0.126676	0.0269616	2.62235e-06	0.00423978	1	8	43278783
cg14638351	0.250319	0.0534663	2.84365e-06	0.00449032	1	8	95487678	RAD54B	ENSG00000197275	604289
cg09100271	0.114511	0.0244812	2.90374e-06	0.00455719	1	8	48675911
cg01262208	0.0729913	0.0156037	2.89931e-06	0.00455719	1	8	144790375	CCDC166	ENSG00000255181
cg23104248	-0.0972998	0.0210056	3.62016e-06	0.00533393	1	8	118616037
cg13346869	-0.176377	0.0380932	3.65395e-06	0.00535301	1	8	37605517	ERLIN2	ENSG00000147475	611605
cg18710908	0.249623	0.0540159	3.8137e-06	0.00554487	1	8	144787999
cg06876964	0.250819	0.0542975	3.84949e-06	0.00558637	1	8	52321556	PXDNL	ENSG00000147485	615904
cg01960936	0.0881026	0.0190764	3.86689e-06	0.00560107	1	8	52321724	PXDNL	ENSG00000147485	615904
cg02530860	-0.128499	0.0282116	5.2432e-06	0.00718921	1	8	144371537
cg03151810	-0.265493	0.0586898	6.07759e-06	0.00813074	1	8	144371745
cg14488605	-0.0999693	0.0222892	7.28767e-06	0.00943828	1	8	144822804
cg11758055	0.0965356	0.0215416	7.4167e-06	0.0095572	1	8	97248398	UQCRB	ENSG00000156467	191330
cg13972661	0.124956	0.02373	1.39618e-07	0.000455879	0.107587	9	99776416	MFSD14C	ENSG00000196312
cg13982318	0.291994	0.0564153	2.2693e-07	0.000650284	0.174869	9	72131655	APBA1	ENSG00000107282	602414
cg10645678	0.0879853	0.0179516	9.52235e-07	0.00196198	0.733779	9	37485478	POLR1E	ENSG00000137054
cg08108641	-0.136764	0.0281156	1.14846e-06	0.00229271	0.884988	9	135042030	NTNG2	ENSG00000196358
cg20936011	-0.132403	0.0275369	1.52292e-06	0.0027548	1	9	1267762
cg21891967	-0.0951492	0.0200979	2.19834e-06	0.00376446	1	9	98075492	FANCC	ENSG00000158169	613899
cg09059635	-0.0850498	0.0181539	2.80072e-06	0.00445529	1	9	135042197	NTNG2	ENSG00000196358
cg14214257	0.114154	0.0244452	3.01509e-06	0.00466544	1	9	102058671
cg07881032	0.113074	0.0246038	4.31107e-06	0.00612924	1	9	102059051
cg26486972	0.243396	0.0389459	4.11527e-10	4.66348e-06	0.000317117	10	27390386	ANKRD26	ENSG00000107890	610855
cg01312265	-0.156534	0.0280145	2.30199e-08	0.000105009	0.0177388	10	132930452	TCERG1L	ENSG00000176769
cg16844333	0.124028	0.0225729	3.91672e-08	0.000164927	0.0301817	10	89167457
cg12610579	-0.151818	0.0283284	8.35939e-08	0.000305657	0.0644163	10	37529353
cg03771939	0.15224	0.0289046	1.38694e-07	0.000454789	0.106875	10	96161916	TBC1D12	ENSG00000108239
cg04757499	0.180152	0.035114	2.89003e-07	0.000788033	0.222701	10	86016597	RGR	ENSG00000148604	600342
cg16345366	0.271049	0.0528577	2.93004e-07	0.000792226	0.225784	10	15038146
cg23997132	0.317193	0.0630288	4.84097e-07	0.00117308	0.373038	10	15038349
cg27469738	0.137951	0.0274558	5.04779e-07	0.00121555	0.388976	10	99338074	ANKRD2	ENSG00000165887	610734
cg25397029	0.120119	0.024008	5.63637e-07	0.00134053	0.434331	10	99338240	ANKRD2	ENSG00000165887	610734
cg04582254	-0.12023	0.0248191	1.27096e-06	0.00244795	0.979386	10	131756487	EBF3	ENSG00000108001	607407
cg11903920	-0.0898998	0.0186874	1.50391e-06	0.00272681	1	10	132930485	TCERG1L	ENSG00000176769
cg20442128	-0.173053	0.0366345	2.31515e-06	0.00391233	1	10	1817005
cg18875351	0.14046	0.0298515	2.53487e-06	0.00416489	1	10	49812686	ARHGAP22	ENSG00000128805	610585
cg25225665	-0.100147	0.0213776	2.80412e-06	0.00445529	1	10	30022717	SVIL	ENSG00000197321	604126
cg12474798	-0.108895	0.0236182	4.01441e-06	0.00579297	1	10	64565772	ADO	ENSG00000181915	611392
cg24613050	0.0749741	0.0163663	4.6272e-06	0.00652172	1	10	81743128
cg16692735	-0.0883503	0.0193627	5.045e-06	0.00695762	1	10	135259860
cg25604594	0.118464	0.0259916	5.1693e-06	0.00710051	1	10	99338188	ANKRD2	ENSG00000165887	610734
cg20137746	0.172457	0.0382457	6.50801e-06	0.00857261	1	10	27235598
cg00561124	0.0734829	0.01641	7.53653e-06	0.00966313	1	10	134410680	INPP5A	ENSG00000068383	600106
cg25122853	-0.151978	0.0339509	7.59077e-06	0.00971651	1	10	37422916	ANKRD30A	ENSG00000148513	610856
cg00528572	-0.363386	0.0553647	5.25606e-11	8.10049e-07	4.05024e-05	11	92703433	MTNR1B	ENSG00000134640	600804
cg01722932	-0.142653	0.0222345	1.40062e-10	1.86086e-06	0.00010793	11	92702653	MTNR1B	ENSG00000134640	600804
cg07609862	-0.387306	0.0607451	1.81876e-10	2.22462e-06	0.000140151	11	92702912	MTNR1B	ENSG00000134640	600804
cg07105285	-0.245077	0.0415632	3.71328e-09	2.57784e-05	0.0028614	11	92702663	MTNR1B	ENSG00000134640	600804
cg07138994	0.148026	0.0261083	1.4307e-08	7.49987e-05	0.0110248	11	8361530
cg01677628	0.240827	0.0436922	3.54983e-08	0.000152818	0.0273545	11	8361190
cg15842276	-0.110709	0.0206524	8.29508e-08	0.000305657	0.0639207	11	92702648	MTNR1B	ENSG00000134640	600804
cg12600858	-0.144203	0.026913	8.4091e-08	0.000305657	0.0647993	11	92702530	MTNR1B	ENSG00000134640	600804
cg02984617	-0.175079	0.0329606	1.08574e-07	0.000372355	0.0836656	11	30046617
cg09232871	0.110665	0.0212599	1.93627e-07	0.000582837	0.149206	11	48902014
cg27431761	0.222754	0.0429397	2.13025e-07	0.00062829	0.164154	11	8361327
cg25454270	0.0798368	0.0154127	2.21966e-07	0.000643021	0.171044	11	116661678	APOA5	ENSG00000110243	606368
cg15260349	-0.132156	0.0257099	2.74297e-07	0.000763067	0.21137	11	92702572	MTNR1B	ENSG00000134640	600804
cg12307244	0.229042	0.0445908	2.7986e-07	0.00077296	0.215656	11	18211184
cg16386523	-0.124635	0.0243862	3.20647e-07	0.000852022	0.247086	11	49974622	OR4C13	ENSG00000258817
cg15559898	-0.184281	0.0366107	4.81517e-07	0.00117051	0.37105	11	92703185	MTNR1B	ENSG00000134640	600804
cg08106339	-0.129643	0.0259921	6.10761e-07	0.00142052	0.470644	11	4977429	OR51A2	ENSG00000205496
cg26740318	0.190186	0.0386198	8.45473e-07	0.00182496	0.65151	11	18477153	LDHAL6A	ENSG00000166800
cg15463284	0.161992	0.033391	1.22612e-06	0.00241028	0.944829	11	18477534	LDHAL6A	ENSG00000166800
cg18888461	0.19514	0.0404338	1.39184e-06	0.00259066	1	11	18477379	LDHAL6A	ENSG00000166800
cg18848696	-0.0851196	0.0178542	1.86543e-06	0.00326699	1	11	66774142
cg23182549	-0.0980489	0.0208694	2.62446e-06	0.00423978	1	11	29795298
cg13626866	0.180161	0.0383734	2.66669e-06	0.00429001	1	11	64863151	VPS51	ENSG00000149823	615738
cg07915343	0.119874	0.0255912	2.81044e-06	0.00445614	1	11	18477680	LDHAL6A	ENSG00000166800
cg18517222	0.205352	0.0439323	2.94973e-06	0.00459304	1	11	113660756
cg13853761	0.193994	0.041727	3.33335e-06	0.00501686	1	11	64863232	VPS51	ENSG00000149823	615738
cg00899834	-0.13502	0.0291534	3.63266e-06	0.00533611	1	11	55605223	OR5D16	ENSG00000205029
cg05655707	0.209917	0.0459252	4.85737e-06	0.00674418	1	11	18477254	LDHAL6A	ENSG00000166800
cg03473209	-0.0929966	0.0207829	7.65304e-06	0.00976379	1	11	117104455	PCSK7	ENSG00000160613	604872
cg23081604	0.142291	0.0194452	2.52562e-13	8.52804e-09	1.94621e-07	12	130824224	PIWIL1	ENSG00000125207	605571
cg13900773	0.370037	0.055174	1.99029e-11	3.65165e-07	1.53369e-05	12	130824015	PIWIL1	ENSG00000125207	605571
cg14489632	0.120509	0.0190421	2.47442e-10	2.8459e-06	0.000190675	12	130824328	PIWIL1	ENSG00000125207	605571
cg15606633	0.0944623	0.0153228	7.05686e-10	7.05755e-06	0.000543792	12	130824403	PIWIL1	ENSG00000125207	605571
cg27019122	-0.189122	0.0312074	1.35976e-09	1.19032e-05	0.00104781	12	34538786
cg11437296	-0.197885	0.0327733	1.56026e-09	1.32122e-05	0.00120231	12	29578467	OVCH1-AS1	ENSG00000257599
cg10082647	0.166975	0.0278546	2.04085e-09	1.55708e-05	0.00157265	12	107348855	TMEM263	ENSG00000151135
cg04686545	0.204494	0.0353234	7.07283e-09	4.32558e-05	0.00545022	12	107348824	TMEM263	ENSG00000151135
cg02382037	0.192374	0.0362619	1.12591e-07	0.000380532	0.0867614	12	130823570	PIWIL1	ENSG00000125207	605571
cg08187750	0.081934	0.0157794	2.07537e-07	0.000617668	0.159925	12	130824529	PIWIL1	ENSG00000125207	605571
cg16343129	-0.21565	0.0419135	2.67355e-07	0.00074645	0.20602	12	132930142
cg23548151	0.211802	0.0412461	2.82019e-07	0.000776141	0.21732	12	130823838	PIWIL1	ENSG00000125207	605571
cg04574325	-0.239426	0.0479504	5.93879e-07	0.00139949	0.457635	12	132145934
cg14573817	0.151484	0.0306896	7.97369e-07	0.00174063	0.614442	12	107348689	TMEM263	ENSG00000151135
cg00162969	-0.233527	0.0474691	8.6744e-07	0.00184651	0.668437	12	132933532
cg01761968	0.0833361	0.0169555	8.87855e-07	0.00186422	0.684168	12	130824831	PIWIL1	ENSG00000125207	605571
cg26292806	-0.0851311	0.0175727	1.2692e-06	0.00244795	0.978029	12	111050487	TCTN1	ENSG00000204852	609863
cg20112159	0.0842085	0.017538	1.57483e-06	0.00282877	1	12	80907159	PTPRQ	ENSG00000139304	603317
cg08817693	0.133178	0.0281042	2.15049e-06	0.00369072	1	12	107348944	TMEM263	ENSG00000151135
cg13944507	0.218226	0.0463103	2.44984e-06	0.00407735	1	12	10096112
cg19651757	0.217387	0.0466883	3.22201e-06	0.00489768	1	12	10096118
cg23433118	-0.0925146	0.0198742	3.23979e-06	0.00490479	1	12	133017800
cg24299306	0.218774	0.0472075	3.58123e-06	0.00530702	1	12	10096152
cg18557188	-0.0671347	0.0145836	4.15585e-06	0.00594144	1	12	132899503	GALNT9	ENSG00000182870	606251
cg25069473	0.105694	0.0230739	4.63461e-06	0.00652172	1	12	56617718	NABP2	ENSG00000139579	612104
cg04831505	0.149447	0.0330887	6.28548e-06	0.0083365	1	12	72233240	TBC1D15	ENSG00000121749	612662
cg04826040	-0.145711	0.032557	7.62079e-06	0.00973877	1	12	132933643
cg01863042	0.24669	0.0396818	5.0774e-10	5.35969e-06	0.000391257	13	23309892
cg22455128	0.259638	0.0433318	2.07451e-09	1.56725e-05	0.00159859	13	25212486
cg05912299	0.248101	0.0427031	6.25117e-09	3.88473e-05	0.00481706	13	100217962
cg13793718	0.201504	0.0358469	1.89584e-08	9.24627e-05	0.0146091	13	25212248
cg08532057	0.18376	0.0327385	1.98908e-08	9.58173e-05	0.0153276	13	25875436	NUPL1	ENSG00000139496	607615
cg13391079	0.156068	0.0288532	6.33667e-08	0.00024913	0.0488295	13	25212556
cg05215994	0.273573	0.0511689	8.96839e-08	0.000318476	0.0691092	13	23310203
cg09169779	0.12937	0.0247076	1.64048e-07	0.000511795	0.126413	13	20751710
cg10372829	0.115306	0.0222781	2.27004e-07	0.000650284	0.174926	13	20751257
cg15466234	0.300439	0.0594652	4.36409e-07	0.00107852	0.336291	13	100217924
cg02034311	-0.247991	0.049557	5.61043e-07	0.00133849	0.432332	13	112547999
cg14972141	0.289493	0.0581734	6.47825e-07	0.00147694	0.499205	13	100217995
cg17910899	0.166298	0.033675	7.87996e-07	0.00172505	0.607219	13	100218552
cg08083251	0.22112	0.0473061	2.95042e-06	0.00459304	1	13	23309930
cg00266064	0.122164	0.0261423	2.96752e-06	0.00461034	1	13	53774644
cg15074709	-0.439577	0.0946822	3.43963e-06	0.00514666	1	13	112547653
cg20066226	0.164803	0.0357507	4.03111e-06	0.00579537	1	13	100218927
cg17105557	0.0950154	0.0211892	7.32073e-06	0.00946519	1	13	24520402	Pseudogene
cg13752184	0.188354	0.0421293	7.79063e-06	0.00990262	1	13	100219013
cg12944343	0.20993	0.0363034	7.35332e-09	4.40256e-05	0.00566636	14	93698416
cg05599238	-0.153068	0.0272989	2.05716e-08	9.82875e-05	0.0158522	14	100305524	EML1	ENSG00000066629	602033
cg08660994	0.113326	0.0218713	2.20101e-07	0.000640024	0.169606	14	93697774
cg16602316	0.293754	0.057254	2.88647e-07	0.000788033	0.222428	14	93698053
cg04716394	0.096134	0.0188893	3.59326e-07	0.000938616	0.276892	14	74318162	PTGR2	ENSG00000140043	608642
cg19544707	0.159972	0.0314567	3.66744e-07	0.000950888	0.282607	14	103746266
cg09290397	0.121117	0.0242846	6.12019e-07	0.00142052	0.471614	14	93698774
cg18397450	-0.142334	0.0298134	1.80452e-06	0.00316752	1	14	105830631	PACS2	ENSG00000179364	610423
cg05194618	-0.204216	0.0430105	2.0538e-06	0.00354056	1	14	45432309	TOGARAM1	ENSG00000198718	617618
cg20262330	0.132206	0.0281142	2.57055e-06	0.00420389	1	14	70826997	COX16	ENSG00000133983	618064
cg13074055	-0.170957	0.0373777	4.7901e-06	0.00667484	1	14	106329206
cg18963392	0.101127	0.0224033	6.36295e-06	0.00841029	1	14	29859306
cg17003879	-0.205705	0.034687	3.02369e-09	2.1182e-05	0.00233002	15	25509195	SNORD115-45	ENSG00000212380
cg10372921	-0.0782972	0.0134685	6.12337e-09	3.83625e-05	0.00471858	15	74218733	LOXL1	ENSG00000129038	153456
cg27142411	0.0935981	0.0164006	1.14995e-08	6.28467e-05	0.00886139	15	98964571
cg19189201	0.0875505	0.015437	1.4157e-08	7.47207e-05	0.0109092	15	98964783
cg13176198	0.311467	0.0574792	6.00103e-08	0.000238366	0.0462431	15	30336915
cg01094440	0.146375	0.0280409	1.7886e-07	0.000549112	0.137827	15	70878202
cg01816373	-0.1267	0.0261717	1.29122e-06	0.00246287	0.994999	15	25385816
cg14435807	-0.0746434	0.0154436	1.343e-06	0.00253031	1	15	74218780	LOXL1	ENSG00000129038	153456
cg25037788	-0.154263	0.0320076	1.43875e-06	0.00262721	1	15	20087619
cg23698666	0.0794196	0.0169005	2.61123e-06	0.00423617	1	15	69222895	SPESP1	ENSG00000258484	609399
cg11736690	0.0781832	0.0168062	3.28665e-06	0.00495625	1	15	41695378	NDUFAF1	ENSG00000137806	606934
cg03455316	0.193023	0.0416702	3.61852e-06	0.00533393	1	15	62516405
cg11684572	0.119278	0.0260541	4.69192e-06	0.00658566	1	15	28147928	OCA2	ENSG00000104044	611409
cg11474464	-0.210668	0.0469423	7.19615e-06	0.00935119	1	15	26874457	GABRB3	ENSG00000166206	137192
cg14223671	-0.527525	0.0778637	1.24432e-11	2.45861e-07	9.58857e-06	16	857981	PRR25
cg02407415	-0.655521	0.097532	1.80372e-11	3.4748e-07	1.38992e-05	16	857454	PRR25
cg03749207	-0.684125	0.102209	2.18062e-11	3.81898e-07	1.68035e-05	16	857863	PRR25
cg06531573	-0.734706	0.110142	2.54844e-11	4.36397e-07	1.96379e-05	16	857576	PRR25
cg08395793	-0.529745	0.0794704	2.6296e-11	4.40507e-07	2.02633e-05	16	858205	PRR25
cg25315420	0.249232	0.0399006	4.20231e-10	4.6931e-06	0.000323824	16	87984024	BANP	ENSG00000172530	611564
cg21967601	0.243804	0.0399163	1.00967e-09	9.26234e-06	0.000778036	16	279716	LUC7L	ENSG00000007392	607782
cg25618731	0.182531	0.0326364	2.23364e-08	0.000103067	0.0172121	16	2848409	PRSS41	ENSG00000215148
cg09367545	-0.172598	0.033255	2.1015e-07	0.000622842	0.161939	16	1233640	CACNA1H	ENSG00000196557	607904
cg20814213	0.163995	0.0323493	3.98828e-07	0.00101096	0.307332	16	858833	PRR25
cg02760167	0.18612	0.0374273	6.59796e-07	0.00149979	0.508429	16	69457337	CYB5B	ENSG00000103018	611964
cg19403023	0.183883	0.03714	7.38045e-07	0.0016581	0.568727	16	2848797	PRSS41	ENSG00000215148
cg02608963	0.114838	0.024137	1.95747e-06	0.00342017	1	16	46878553
cg05543844	-0.123769	0.0262449	2.40625e-06	0.00401347	1	16	863569	PRR25
cg03354717	0.0944919	0.0201628	2.77992e-06	0.00444433	1	16	48277879	LONP2	ENSG00000102910	617774
cg03568041	-0.0992093	0.0212323	2.9747e-06	0.0046122	1	16	1047623
cg27362010	0.117459	0.0252078	3.16797e-06	0.00485326	1	16	279746	LUC7L	ENSG00000007392	607782
cg06223172	-0.0884116	0.0190031	3.27976e-06	0.00495556	1	16	49247728
cg10457361	-0.146279	0.0315455	3.53359e-06	0.00524651	1	16	34737523
cg27561907	0.150572	0.0325598	3.7554e-06	0.0054808	1	16	2848830	PRSS41	ENSG00000215148
cg13780393	-0.183548	0.0397677	3.92157e-06	0.00566963	1	16	34980310
cg08977639	-0.171755	0.0376355	5.02731e-06	0.00695507	1	16	1047820
cg01726265	-0.479918	0.0714776	1.89043e-11	3.55303e-07	1.45674e-05	17	4804357	CHRNE	ENSG00000108556	100725
cg04647982	-0.183019	0.0283797	1.12626e-10	1.57543e-06	8.67882e-05	17	21220055
cg02286533	0.158844	0.0250136	2.14883e-10	2.54748e-06	0.000165586	17	41278179	BRCA1	ENSG00000012048	113705
cg25067162	0.191061	0.0313718	1.1276e-09	1.02225e-05	0.000868915	17	41277974	BRCA1	ENSG00000012048	113705
cg06001716	0.217133	0.0357792	1.28953e-09	1.14218e-05	0.000993695	17	41278141	BRCA1	ENSG00000012048	113705
cg06444025	-0.200563	0.0332317	1.58674e-09	1.32904e-05	0.00122272	17	4804104	CHRNE	ENSG00000108556	100725
cg18372208	0.208493	0.0345595	1.61094e-09	1.3348e-05	0.00124136	17	41278263	BRCA1	ENSG00000012048	113705
cg22061523	-0.138223	0.0230473	2.00541e-09	1.55708e-05	0.00154534	17	76183551	AFMID	ENSG00000183077
cg26276233	0.244261	0.0409044	2.35056e-09	1.74165e-05	0.00181131	17	41278135	BRCA1	ENSG00000012048	113705
cg22349396	-0.22009	0.0374691	4.2564e-09	2.90259e-05	0.00327992	17	4803684	CHRNE	ENSG00000108556	100725
cg13961503	0.44748	0.0766981	5.40155e-09	3.43997e-05	0.00416236	17	55122835	RNF126P1
cg02090762	-0.349733	0.060526	7.54932e-09	4.44076e-05	0.0058174	17	79503859	FSCN2	ENSG00000186765	607643
cg09495303	-0.172301	0.0302854	1.27596e-08	6.82804e-05	0.00983238	17	4804838	CHRNE	ENSG00000108556	100725
cg23290482	0.259943	0.045815	1.39711e-08	7.42477e-05	0.0107659	17	36997720	C17orf98	ENSG00000275489
cg14947218	0.141652	0.025003	1.46697e-08	7.638e-05	0.0113042	17	41278197	BRCA1	ENSG00000012048	113705
cg24900425	0.251557	0.0452216	2.65517e-08	0.000118955	0.0204603	17	41278444	BRCA1	ENSG00000012048	113705
cg16006004	0.159875	0.029395	5.36228e-08	0.000217479	0.041321	17	41278241	BRCA1	ENSG00000012048	113705
cg25288140	0.289151	0.053939	8.29021e-08	0.000305657	0.0638832	17	41278341	BRCA1	ENSG00000012048	113705
cg24768135	-0.208167	0.0388497	8.40207e-08	0.000305657	0.0647452	17	4805392	CHRNE	ENSG00000108556	100725
cg19760250	0.296052	0.055319	8.71236e-08	0.000312262	0.0671362	17	36997627	C17orf98	ENSG00000275489
cg04585822	0.189747	0.0355101	9.118e-08	0.000322303	0.070262	17	72916509	USH1G	ENSG00000182040	607696
cg19816642	-0.148965	0.0278912	9.24728e-08	0.00032538	0.0712583	17	21220360
cg19817652	0.210425	0.0404242	1.93557e-07	0.000582837	0.149152	17	36997420	C17orf98	ENSG00000275489
cg02486253	0.23717	0.046007	2.53522e-07	0.000720887	0.195361	17	55122828	RNF126P1
cg14170220	-0.168762	0.0327609	2.58649e-07	0.000730078	0.199311	17	21220411
cg12636325	0.0950624	0.018467	2.63729e-07	0.000741701	0.203226	17	55122747	RNF126P1
cg10553748	-0.0993572	0.0194554	3.27471e-07	0.000867163	0.252344	17	4804674	CHRNE	ENSG00000108556	100725
cg24199114	0.118271	0.0233763	4.2046e-07	0.00105538	0.324001	17	36413711	LOC440434
cg20084219	0.295388	0.0588406	5.16325e-07	0.00123948	0.397873	17	36997449	C17orf98	ENSG00000275489
cg23463356	0.172604	0.0349331	7.77268e-07	0.00170642	0.598952	17	56744069	TEX14	ENSG00000121101	605792
cg19876361	-0.127574	0.0259401	8.74179e-07	0.00185126	0.67363	17	22020806
cg19187410	0.247825	0.0506233	9.80706e-07	0.00200456	0.755718	17	75883893
cg22674497	0.144301	0.0296019	1.08963e-06	0.00218659	0.839651	17	72916000	USH1G	ENSG00000182040	607696
cg17086141	0.116584	0.0241016	1.31677e-06	0.00248697	1	17	45608114	NPEPPS	ENSG00000141279	606793
cg17632777	0.127995	0.0265572	1.43839e-06	0.00262721	1	17	73402767	GRB2	ENSG00000177885	108355
cg01050010	-0.40285	0.0851291	2.22072e-06	0.00377761	1	17	31149877	MYO1D	ENSG00000176658	606539
cg15065591	0.207815	0.0439068	2.21127e-06	0.00377761	1	17	41278380	BRCA1	ENSG00000012048	113705
cg06697425	0.0912162	0.0192989	2.28422e-06	0.00387341	1	17	72915897	USH1G	ENSG00000182040	607696
cg06514855	-0.230161	0.0493329	3.07909e-06	0.00473594	1	17	21220141
cg10805630	0.168048	0.036175	3.3938e-06	0.00509207	1	17	36996550	C17orf98	ENSG00000275489
cg21852429	0.144085	0.0312834	4.10898e-06	0.00588536	1	17	36997740	C17orf98	ENSG00000275489
cg08958748	-0.189086	0.0263846	7.69303e-13	2.10323e-08	5.92814e-07	18	15321140	LOC644669
cg25423077	0.165156	0.0306147	6.86446e-08	0.000264483	0.0528966	18	59221601	CDH20	ENSG00000101542	605807
cg02050426	0.164106	0.0330524	6.86977e-07	0.00155242	0.529375	18	59221458	CDH20	ENSG00000101542	605807
cg26226614	-0.0983147	0.0205227	1.66329e-06	0.00297521	1	18	76786572
cg13161901	0.0836538	0.0175842	1.96177e-06	0.00342017	1	18	59221985	CDH20	ENSG00000101542	605807
cg22560193	-0.564726	0.0662935	1.61525e-17	2.07448e-12	1.24469e-11	19	1465962	APC2	ENSG00000115266	612034
cg12154045	-0.228709	0.0293727	6.89292e-15	5.76563e-10	5.31158e-09	19	1465556	APC2	ENSG00000115266	612034
cg02043676	-0.390092	0.0544622	7.91524e-13	2.10323e-08	6.09937e-07	19	44977592
cg10544205	-0.244783	0.0379687	1.14118e-10	1.57543e-06	8.7938e-05	19	38877739	GGN	ENSG00000179168	609966
cg04364726	-0.267975	0.0429957	4.58801e-10	5.05065e-06	0.000353546	19	21512166	ZNF708	ENSG00000182141
cg06346838	-0.109012	0.0181837	2.03427e-09	1.55708e-05	0.00156758	19	1466162	APC2	ENSG00000115266	612034
cg27128734	0.166938	0.0286543	5.67953e-09	3.58735e-05	0.00437657	19	51411940	KLK4	ENSG00000167749	603767
cg05620923	-0.164944	0.028529	7.39827e-09	4.40256e-05	0.00570101	19	1466647	APC2	ENSG00000115266	612034
cg08681856	0.118421	0.0205896	8.84412e-09	5.04826e-05	0.00681516	19	51411737	KLK4	ENSG00000167749	603767
cg05457563	-0.17844	0.0310838	9.43283e-09	5.34471e-05	0.00726881	19	1467029	APC2	ENSG00000115266	612034
cg03251378	-0.189441	0.0336647	1.83056e-08	9.04234e-05	0.0141061	19	55485037	NLRP2	ENSG00000022556	609364
cg04203646	-0.169246	0.0300998	1.87869e-08	9.22096e-05	0.0144769	19	1467008	APC2	ENSG00000115266	612034
cg26643967	0.121259	0.0216288	2.06629e-08	9.82875e-05	0.0159226	19	36485282	SDHAF1	ENSG00000205138	612848
cg23518439	0.113255	0.0206545	4.17398e-08	0.00017386	0.0321641	19	639289	FGF22	ENSG00000070388	605831
cg03473127	0.10706	0.0198586	7.00113e-08	0.000268407	0.0539497	19	51411782	KLK4	ENSG00000167749	603767
cg04579398	0.125613	0.0233213	7.19702e-08	0.000273198	0.0554593	19	36485360	SDHAF1	ENSG00000205138	612848
cg17737967	-0.205527	0.0384201	8.82047e-08	0.000314673	0.0679693	19	12758716	MAN2B1	ENSG00000104774	609458
cg04870386	-0.146145	0.0276513	1.25526e-07	0.000422394	0.0967282	19	1807654	ATP8B3	ENSG00000130270	605866
cg04074319	-0.131702	0.0250579	1.47287e-07	0.000472906	0.113497	19	23015004
cg02519846	-0.258506	0.0494342	1.7015e-07	0.000526568	0.131115	19	43106012	LIPE-AS1	ENSG00000213904
cg23437922	0.112719	0.0217415	2.16552e-07	0.000632091	0.166872	19	33571641	GPATCH1	ENSG00000076650
cg03950599	0.224281	0.043824	3.09185e-07	0.000827269	0.238253	19	48698419
cg27211295	-0.222997	0.0436279	3.19904e-07	0.000852022	0.246514	19	55485068	NLRP2	ENSG00000022556	609364
cg21687671	-0.112273	0.0221274	3.89646e-07	0.000994223	0.300255	19	55177654	LILRB4	ENSG00000186818	604821
cg11976052	0.0890922	0.0175612	3.91088e-07	0.00099461	0.301367	19	51411839	KLK4	ENSG00000167749	603767
cg04995391	0.138766	0.0274034	4.10923e-07	0.00103481	0.316651	19	33556557	RHPN2	ENSG00000131941	617932
cg05059337	0.11946	0.0239404	6.04118e-07	0.00141497	0.465525	19	17579339
cg21535253	-0.110205	0.022096	6.11519e-07	0.00142052	0.471228	19	12758416	MAN2B1	ENSG00000104774	609458
cg23409374	0.172691	0.0346489	6.22756e-07	0.00143679	0.479887	19	49934742	SLC17A7	ENSG00000104888	605208
cg11708454	-0.252662	0.0513452	8.61646e-07	0.00183926	0.663973	19	38794664	YIF1B	ENSG00000167645
cg05696092	0.099814	0.020631	1.31105e-06	0.00248697	1	19	50084283	PRRG2;NOSIP	ENSG00000126460	604429
cg19389372	0.106875	0.0223497	1.73616e-06	0.00308263	1	19	36485356	SDHAF1	ENSG00000205138	612848
cg01111138	0.131123	0.0277777	2.35333e-06	0.00395834	1	19	11896169
cg12063490	-0.156157	0.0331747	2.5126e-06	0.00413713	1	19	12759131	MAN2B1	ENSG00000104774	609458
cg18530645	-0.101921	0.0216755	2.57497e-06	0.00420389	1	19	12759156	MAN2B1	ENSG00000104774	609458
cg21298174	-0.129132	0.0275166	2.69398e-06	0.00432488	1	19	12624694	ZNF709	ENSG00000242852
cg08358907	-0.108096	0.0231805	3.11299e-06	0.00477855	1	19	17877508	FCHO1	ENSG00000130475	613437
cg19477346	0.190463	0.0415667	4.60313e-06	0.00650846	1	19	48699872
cg11351987	-0.0954546	0.0208392	4.63791e-06	0.00652172	1	19	4769047	MIR7-3	ENSG00000176840
cg27184806	0.203466	0.0448563	5.73411e-06	0.00779299	1	19	23076606
cg04683509	0.202776	0.044769	5.91554e-06	0.00796928	1	19	45885800	PPP1R13L	ENSG00000104881	607463
cg00422699	-0.103053	0.022772	6.02746e-06	0.0080777	1	19	12759093	MAN2B1	ENSG00000104774	609458
cg07823056	-0.19977	0.0442128	6.23172e-06	0.00829375	1	19	38794795	YIF1B	ENSG00000167645
cg05806864	-0.205789	0.0457803	6.95212e-06	0.00908001	1	19	12758681	MAN2B1	ENSG00000104774	609458
cg14921437	-0.266802	0.0344889	1.0268e-14	6.59365e-10	7.91238e-09	20	32255988	NECAB3	ENSG00000125967	612478
cg13403462	-0.369768	0.0481088	1.51731e-14	8.99396e-10	1.16921e-08	20	32256071	NECAB3	ENSG00000125967	612478
cg03904042	-0.470969	0.0650307	4.41253e-13	1.25935e-08	3.40024e-07	20	32255491	NECAB3	ENSG00000125967	612478
cg07470512	-0.572025	0.0897598	1.85565e-10	2.23427e-06	0.000142994	20	32255052	NECAB3	ENSG00000125967	612478
cg00478435	-0.191612	0.0353308	5.84886e-08	0.000233526	0.0450705	20	32254706	NECAB3	ENSG00000125967	612478
cg14448104	0.184859	0.0350484	1.33201e-07	0.000440526	0.102642	20	43933556	MATN4	ENSG00000124159	603897
cg07063463	0.102998	0.0196251	1.5354e-07	0.000486897	0.118316	20	43932925	MATN4	ENSG00000124159	603897
cg18837588	0.134896	0.0272546	7.44147e-07	0.00166695	0.573429	20	18485519
cg02000109	-0.128137	0.0264444	1.26267e-06	0.00244471	0.972994	20	36986320	LBP	ENSG00000129988	151990
cg00760439	0.0977593	0.0205755	2.02169e-06	0.00350875	1	20	43940872	RBPJL	ENSG00000124232	616104
cg11092487	-0.0887422	0.0193881	4.71375e-06	0.00660427	1	20	33585188	MYH7B	ENSG00000078814	609928
cg08025208	-0.094528	0.0207695	5.33182e-06	0.0072848	1	20	58883463	MIR646HG	ENSG00000228340
cg21736411	-0.413811	0.0514974	9.31352e-16	1.02527e-10	7.17687e-10	21	40759659	GET1	ENSG00000182093	602915
cg19761502	-0.49538	0.065735	4.84504e-14	2.48901e-09	3.73352e-08	21	40759534	GET1	ENSG00000182093	602915
cg15977137	-0.588821	0.0827625	1.12246e-12	2.88316e-08	8.64949e-07	21	40759694	GET1	ENSG00000182093	602915
cg04378774	-0.498532	0.0701413	1.18123e-12	2.93626e-08	9.1024e-07	21	40759555	GET1	ENSG00000182093	602915
cg19684207	-0.503696	0.0770513	6.2702e-11	9.47398e-07	4.83173e-05	21	40759686	GET1	ENSG00000182093	602915
cg27119318	-0.518671	0.0809577	1.48716e-10	1.94235e-06	0.000114599	21	40759574	GET1	ENSG00000182093	602915
cg05468028	0.274619	0.0543393	4.33154e-07	0.00107808	0.333782	21	30391383	RWDD2B	ENSG00000156253	617843
cg20220242	0.246491	0.0500741	8.54334e-07	0.00183381	0.658338	21	30392188	RWDD2B	ENSG00000156253	617843
cg22280695	-0.124273	0.0264687	2.66497e-06	0.00429001	1	21	47135988
cg17756483	0.10828	0.0233457	3.51583e-06	0.00523021	1	21	30365886	LTN1	ENSG00000198862	613083
cg04289880	-0.105256	0.022941	4.47202e-06	0.0063347	1	21	45937406	TSPEAR	ENSG00000175894	612920
cg17271018	-0.180027	0.0321518	2.15261e-08	0.000100531	0.0165877	22	32502757	SLC5A1	ENSG00000100170	182380
cg06647818	0.22769	0.0436785	1.85947e-07	0.000564128	0.143288	22	32601342	RFPL2	ENSG00000128253	605969
cg20548231	0.111401	0.0236983	2.59115e-06	0.00421245	1	22	31318373	MORC2-AS1	ENSG00000235989
cg13896476	0.165937	0.0356417	3.22874e-06	0.00489768	1	22	31318546	MORC2-AS1	ENSG00000235989
cg05019187	0.188153	0.0416531	6.26777e-06	0.00832733	1	22	32601185	RFPL2	ENSG00000128253	605969
cg16210088	0.133962	0.0299651	7.80041e-06	0.00990262	1	22	31318349	MORC2-AS1	ENSG00000235989
a CpG, Illumina CpG identifier.
b Adjusted β values from the regression of CpG methylation of ART vs naturally conceived.
The adjusting variables were maternal age, maternal smoking, maternal BMI before pregnancy, child sex, parity, and plate ID.
c Standard error.
d Unadjusted P values calcuated from two-sided t test.
e FDR-adjusted P values.
f Bonferroni-adjusted P values.
g Chromosome and position (hg19).
h HGNC, gene symbol.
i Ensembl gene identifier.
j Identifier in OMIM database.

## Sheet: Ark1
Supplementary Appendix 2. CpGs with significantly different DNA methylation (pFDR < 0.01) between ART and non-ART conceived children.
a CpG, Illumina CpG identifier
b Adjusted β values from the regression of CpG methylation of ART vs non-ART
c Standard Error
d Unadjusted P Values
e FDR-adjusted p-values
f Bonferroni-adjusted p-values
g Chromosome and position (hg19)
h Gene identifier from Illumina EPIC manifest
i HGNC, gene symbol
j Gene name
k Ensembl gene identifier
l Identifier in OMIM database
