# Supplementary material for: DNA methylation in newborns conceived by assisted reproductive technology
Source: Nat Commun. 2022 Apr 7;13:1896. doi: 10.1038/s41467-022-29540-w (PMC8989983; doi:10.1038/s41467-022-29540-w)
Supplement: Supplementary file 5 — Supplementary Data 2 [file 41467_2022_29540_MOESM5_ESM.xlsx]

## Sheet: S Table3
Supplementary Data 2. Phenotypes associated with genes that have ≥ 2 differentially methylated CpGs.
HGNCa	CpG	Regionb	Effect Sizec	OMIM_IDd	OMIM_Diseasee	OMIM_ Systemf	Fertilityg
	probe names
STX1	cg24185492	1:28098848-28099116	0.184	606892
	cg00668034		0.245
	cg26411822		0.168
EIF2B3	cg14611683	1:45452570-45452605	0.111	606273	Leuko-encephalopathy with vanishing white matter	Neurological
	cg16604218		0.103
	cg17278038		0.104
ATG4C	cg22683036	1:63249209-63249213	0.227	611339
	cg06366791		0.223
SYCP1	cg18087477	1:115397411-115398123	0.134	602162			Male and female infertility(de Vries et al.1)
	cg04987755		0.131
	cg04115969		0.1
	cg12813768		0.282
	cg18396987		0.231
	cg24985030		0.078
TSTD1	cg24411043	1:161008297-161008462	-0.184	616041
	cg00329300		-0.36
SLC35F3	cg04143909	1:234367145-234367493	0.245
	cg23445321		0.301
	cg09119043		0.192
	cg23093692		0.166
FAM228A	cg01343041	2:24397787-24397871	0.112
	cg06482857		0.076
	cg21778743		0.151
DRC1	cg15138396	2:26624450-26624458	0.142	615288	Ciliary dyskinesia, primary, 21
	cg20140363		0.163
GLI2	cg00637745	2:121496875-121498194	0.532	165230	Culler-Jones syndrome/ Holopros-encephaly 9	Neurological
	cg20219891		0.364
	cg07133097		0.23
	cg13872898		0.264
PRR23A	cg00172799	3:138724564-138739722	0.116
	cg01926813		0.14
PRR23B	cg00662963	3:138738597-138739722	0.065
	cg20758219		0.152
RBM46	cg20745987	4:155702351-155703170	0.136
	cg11849735		0.269
	cg00137234		0.245
	cg26413432		0.29
	cg05914674		0.117
	cg01289218		0.16
	cg23483495		0.096
	cg01827861		0.127
OXCT1	cg08590939	5:41869957-41869963	0.269	601424	Succinyl-CoA:3-oxoacid CoA transferase deficiency (SCOT)
	cg08637322		0.17
SNCB	cg15477247	5:176045983-176047485	-0.209	602569	Dementia,	Neurological
	cg11861905		-0.151		Lewy body
	cg15727287		-0.243
	cg27567430		-0.152
	cg00998784		-0.18
	cg20960405		-0.305
HLA-DQB2	cg02964065	6:32729105-32729741	0.181	615161
	cg03926206		0.125
	cg18026055		0.198
	cg14441480		0.109
	cg15255946		0.181
	cg09739413		0.155
	cg17475271		0.139
	cg10714510		0.191
	cg25136631		0.163
	cg21139325		0.129
	cg14255617		0.205
COL9A1	cg09961397	6:70991156-70991205	0.188	120210	Epiphyseal dysplasia, multiple, 6, Stickler syndrome, type IV
	cg15922705		0.235
ATG5	cg21148531	6:106773949-106774172	0.233	604261			Female fertility (Tsukamoto et al.2)
	cg14951955		0.147
PNLDC1	cg21457401	6:160241105-160241360	-0.242
	cg03197101		-0.201
	cg15829665		-0.183
	cg27247736		-0.207
	cg17481235		-0.279
RPS2P32	cg12829142	7:23529999-3530299	-0.212
	cg03841655		-0.153
	cg09424415		-0.053
LOC650226	cg03122674	7:56515510-56516309	-0.244
	cg07286216		-0.334
	cg17328716		-0.164
	cg01922095		-0.197
	cg03829739		-0.263
	cg26262573		-0.204
	cg18557149		-0.188
	cg24398379		-0.128
ZNF727	cg19155391	7:63505714-63506261	-0.286
	cg15949805		-0.228
	cg24975986		-0.354
	cg01760756		-0.331
	cg13947469		-0.305
	cg01176516		-0.278
	cg01849085		-0.27
MTERF	cg10872641	7:91510500-91510597	0.146	602318
	cg09669835		0.187
PXDNL	cg03371609	8:52321553-52322171	0.195	615904
	cg00269553		0.264
	cg20073313		0.194
	cg13372743		0.188
	cg27057652		0.182
	cg06534901		0.254
	cg06876964		0.251
	cg01960936		0.088
RAD54B	cg20236484	8:95487561-95487678	0.297	604289
	cg14638351		0.25
CCDC166	cg14540594	8:144789164-144790729	0.133
	cg11205981		0.167
	cg21429107		0.13
	cg08435853		0.164
	cg05003908		0.159
	cg09754549		0.16
	cg24063962		0.104
	cg01262208		0.073
NTNG2	cg08108641	9:135042030-135042197	-0.137
	cg09059635		-0.085
ANKRD2	cg27469738	10:99338074-99338240	0.138	610734
	cg25397029		0.12
	cg25604594		0.118
TCERG1L	cg01312265	10:132930452-132930485	-0.157
	cg11903920		-0.09
LDHAL6A	cg26740318	11:18477153-18477680	0.19
	cg15463284		0.162
	cg18888461		0.195
	cg07915343		0.12
	cg05655707		0.21
VPS51	cg13626866	11:64863151-64863232	0.18	615738	Pontocerebellar hypoplasia, type 13	Neurological
	cg13853761		0.194
MTNR1B	cg00528572	11:92702530-92703433	-0.363	600804	{Diabetes mellitus type 2, susceptibility}	Metabolic
	cg01722932		-0.143
	cg07609862		-0.387
	cg07105285		-0.245
	cg15842276		-0.111
	cg12600858		-0.144
	cg15260349		-0.132
	cg15559898		-0.184
TMEM263	cg10082647	12:107348689-107348944	0.167
	cg04686545		0.204
	cg14573817		0.151
	cg08817693		0.133
PIWIL1	cg23081604	12:130823570-130824831	0.142	605571			Male infertility (Deng and Lin3)
	cg13900773		0.37
	cg14489632		0.121
	cg15606633		0.094
	cg02382037		0.192
	cg08187750		0.082
	cg23548151		0.212
	cg01761968		0.083
LOXL1	cg10372921	15:74218733-74218780	-0.078	153456
	cg14435807		-0.075
LUC7L	cg21967601	16:279716-279746	0.244	607782
	cg27362010		0.117
PRR25	cg14223671	16:857454-863569	-0.528
	cg02407415		-0.656
	cg03749207		-0.684
	cg06531573		-0.735
	cg08395793		-0.53
	cg20814213		0.164
	cg05543844		-0.124
PRSS41	cg25618731	16:2848409-2848830	0.183
	cg19403023		0.184
	cg27561907		0.151
CHRNE	cg01726265	17:4803684-4805392	-0.48	100725	Myasthenic syndrome, congenital, 4A, slow-channel, Myasthenic syndrome, congenital, 4B, fast-channel, Myasthenic syndrome, congenital, 4C, associated with acetylcholine receptor deficiency	Neuro-muscular
	cg06444025		-0.201
	cg22349396		-0.22
	cg09495303		-0.172
	cg24768135		-0.208
	cg10553748		-0.099
C17orf98	cg23290482	17:36996550-36997740	0.26
	cg19760250		0.296
	cg19817652		0.21
	cg20084219		0.295
	cg10805630		0.168
	cg21852429		0.144
BRCA1	cg02286533	17:41277974-41278444	0.159	113705	Breast-ovarian cancer, familial, 1, Fanconi anemia, complementation group S	Cancer/
	cg25067162		0.191			DNA repair
	cg06001716		0.217
	cg18372208		0.208
	cg26276233		0.244
	cg14947218		0.142
	cg24900425		0.252
	cg16006004		0.16
	cg25288140		0.289
	cg15065591		0.208
RNF126P1	cg13961503	17:55122747-55122835	0.447
	cg02486253		0.237
	cg12636325		0.095
USH1G	cg04585822	17:72915897-72916509	0.19	607696	Usher syndrome, type 1G	Neurological/ hearing/vision
	cg22674497		0.144
	cg06697425		0.091
CDH20	cg25423077	18:59221458-59221985	0.165	605807
	cg02050426		0.164
	cg13161901		0.084
APC2	cg22560193	19:1465556-1467029	-0.565	612034	Sotos syndrome 3, Cortical dysplasia, complex, with other brain malformations 10	Neurological
	cg12154045		-0.229
	cg06346838		-0.109
	cg05620923		-0.165
	cg05457563		-0.178
	cg04203646		-0.169
MAN2B1	cg17737967	19:12758416-12758681	-0.206	609458	Mannosidosis, alpha-,	Multiple, including neurological
	cg21535253		-0.11		types I and II
	cg12063490		-0.156
	cg18530645		-0.102
	cg00422699		-0.103
	cg05806864		-0.206
SDHAF1	cg26643967	19:36485282-36485360	0.121	612848	Mitochondrial complex II deficiency, nuclear type 2	Neurological
	cg04579398		0.126
	cg19389372		0.107
YIF1B	cg11708454	19:38794664-38794795	-0.253
	cg07823056		-0.2
KLK4	cg27128734	19:51411737-51411940	0.167	603767	Amelogenesis imperfecta, type IIA1	Teeth
	cg08681856		0.118
	cg03473127		0.107
	cg11976052		0.089
NLRP2	cg03251378	19:55485037-55485068	-0.189	609364			Female fertility (Mahadevan et al.4, Kuchmiy et al.5)
	cg27211295		-0.223
NECAB3	cg14921437	20:32254706-32256071	-0.267	612478
	cg13403462		-0.37
	cg03904042		-0.471
	cg07470512		-0.572
	cg00478435		-0.192
MATN4	cg14448104	20:43932925-43933556	0.185	603897
	cg07063463		0.103
RWDD2B	cg05468028	21:30391383-30392188	0.275	617843
	cg20220242		0.246
GET1	cg21736411	21:40759534-40759694	-0.414	602915
	cg19761502		-0.495
	cg15977137		-0.589
	cg04378774		-0.499
	cg19684207		-0.504
	cg27119318		-0.519
MORC2-AS1	cg20548231	22:31318349-31318546	0.111
	cg13896476		0.166
	cg16210088		0.134
RFPL2	cg06647818	22:32601185-32601342	0.228	605969
	cg05019187		0.188
a Official gene symbol
b Region of hg19 with CpGs
c Effect sizes refer to the coefficients from the regressions of DNA methylation on ART conceived versus naturally conceived with adjustment for maternal age, maternal smoking, maternal BMI, child sex, parity, and plate ID
d Mendelian Inheritance in Man database ID
e Disease associated with the gene
f Biological system involved
g Indicates if the gene is suspected of involvement in fertility
References:
1. de Vries FA, de Boer E, van den Bosch M, et al. Mouse Sycp1 functions in synaptonemal complex assembly, meiotic recombination, and XY body formation. Genes Dev. 2005 Jun 1;19(11):1376-89. doi: 10.1101/gad.329705. PMID: 15937223; PMCID: PMC1142560.
2. Tsukamoto S, Kuma A, Murakami M, et al. Autophagy is essential for preimplantation development of mouse embryos. Science. 2008 Jul 4;321(5885):117-20. doi: 10.1126/science.1154822. PMID: 18599786.
3. Deng W, Lin H. miwi, a murine homolog of piwi, encodes a cytoplasmic protein essential for spermatogenesis. Dev Cell. 2002 Jun;2(6):819-30. doi: 10.1016/s1534-5807(02)00165-x. PMID: 12062093.
4. Mahadevan, S., Sathappan, V., Utama, B. et al. Maternally expressed NLRP2 links the subcortical maternal complex (SCMC) to fertility, embryogenesis and epigenetic reprogramming. Sci Rep 7, 44667 (2017). https://doi.org/10.1038/srep44667
5. Kuchmiy AA, D'Hont J, Hochepied T, Lamkanfi M. NLRP2 controls age-associated maternal fertility. J Exp Med. 2016 Dec 12;213(13):2851-2860. doi: 10.1084/jem.20160900. Epub 2016 Nov 23. PMID: 27881734; PMCID: PMC5154945.
